# Supplementary material for: Human Stem Cell Transplantation for Retinal Degenerative Diseases: Where Are We Now?
Source: Medicina (Kaunas). 2022 Jan 10;58(1):102. doi: 10.3390/medicina58010102 (PMC8781134; doi:10.3390/medicina58010102)
Supplement: Supplementary file 1 [file medicina-58-00102-s001.zip]

Archive with 1 entries (1 files):
- medicina-1489844-supplementary.xlsx
