# Supplementary material for: Human Stem Cell Transplantation for Retinal Degenerative Diseases: Where Are We Now?
Source: Medicina (Kaunas). 2022 Jan 10;58(1):102. doi: 10.3390/medicina58010102 (PMC8781134; doi:10.3390/medicina58010102)
Supplement: Supplementary file 1 [file medicina-58-00102-s001.zip › medicina-1489844-supplementary.xlsx]

## Sheet: List
Rank	NCT Number	Title	Acronym	Status	Study Results	Conditions	Interventions	Outcome Measures	Sponsor/Collaborators	Gender	Age	Phases	Enrollment	Funded Bys	Study Type	Study Designs	Other IDs	Start Date	Primary Completion Date	Completion Date	First Posted	Results First Posted	Last Update Posted	Locations	Study Documents	URL	DOI
1	NCT04925687	Pilot Study of Intravitreal Autologous CD34+ Stem Cell Therapy for Retinitis Pigmentosa	BMSCRP1	Recruiting	No Results Available	Retinitis Pigmentosa	Biological: Intravitreal autologous CD34+ cells	Safety of intravitreal injection of autologous CD34+ cells|Feasibility of intravitreal injection of autologous CD34+ cells|Best corrected visual acuity|Visual Field|Electroretinography|National Eye Institute Vision Questionnaire|Microperimetry	University of California, Davis|Cures Within Reach	All	18 Years and older Â (Adult, Older Adult)	Phase 1	4	Other	Interventional	Allocation: N/A|Intervention Model: Single Group Assignment|Masking: None (Open Label)|Primary Purpose: Treatment	1743714-2	June 1, 2021	June 30, 2021	June 30, 2021	June 14, 2021		June 14, 2021	University of California Davis, Sacramento, California, United States		https://ClinicalTrials.gov/show/NCT04925687
2	NCT04763369	Investigation of Therapeutic Efficacy and Safety of UMSCs for the Management of Retinitis Pigmentosa (RP)		Recruiting	No Results Available	Retinitis Pigmentosa (RP)	Biological: Injection of stem cells in sub-tenon space of eye for the management of retinitis pigmentosa|Biological: Injection of stem cells in suprachoroidal space of eye for the management of Retinitis Pigmentosa	Evaluation of safety related adverse ocular events including immune response|Ophthalmic examination for best-corrected visual acuity (BCVA) using early treatment of diabetic retinopathy study (ETDRS) chart|Measurement of electrical activity/function of retina using Electroretinography (ERG) test|Evaluation of outer retinal thickness using Optical Coherence Tomography (OCT) imaging test|Examinatio…	Jinnah Burn and Reconstructive Surgery Centre, Lahore|The Layton Rahmatullah Benevolent Trust (LRBT) Free Eye Hospital, Township Lahore.|Centre of Excellence in Molecular Biology (CEMB), University of the Punjab, Lahore.	All	18 Years to 70 Years Â (Adult, Older Adult)	Phase 2	50	Other	Interventional	Allocation: Randomized|Intervention Model: Parallel Assignment|Masking: None (Open Label)|Primary Purpose: Treatment	JB&RSC-02	February 2021	2022-05-01	June 2022	February 21, 2021		February 21, 2021	Stem Cell laboratory, Jinnah Burn & Reconstructive Surgery Centre, Lahore, Punjab, Pakistan		https://ClinicalTrials.gov/show/NCT04763369
3	NCT04604899	Safety of Repeat Intravitreal Injection of Human Retinal Progenitor Cells (jCell) in Adult Subjects With Retinitis Pigmentosa		Active, not recruiting	No Results Available	Retinitis Pigmentosa	Biological: human retinal progenitor cells	Safety of intravitreal injection of hRPC|Best corrected visual acuity|Visual fields|Contrast sensitivity|Mobility	jCyte, Inc|California Institute for Regenerative Medicine (CIRM)	All	18 Years and older Â (Adult, Older Adult)	Phase 2	30	Industry|Other	Interventional	Allocation: N/A|Intervention Model: Single Group Assignment|Masking: None (Open Label)|Primary Purpose: Treatment	JC02-2	December 1, 2020	April 2022	April 2022	October 27, 2020		May 7, 2021	Gavin Herbert Eye Inst, Univ Cal Irvine, Irvine, California, United States|Retina-Vitreous Associates Medical Group, Los Angeles, California, United States|Ophthalmic Consultants of Boston, Boston, Massachusetts, United States		https://ClinicalTrials.gov/show/NCT04604899
4	NCT04339764	Autologous Transplantation of Induced Pluripotent Stem Cell-Derived Retinal Pigment Epithelium for Geographic Atrophy Associated With Age-Related Macular Degeneration		Recruiting	No Results Available	Age-Related Macular Degeneration	Device: iPSC-derived RPE/PLGA transplantation|Biological: Atuologous iPSC-derived RPE on PGLA	Visual acuity change|Summary of adverse events|Retinal Structure (optical coherence tomography)|Retinal sensitivity and fixation (microperimetry)|Multifocal electroretinography responses|Retinal Structure (color and autofluorescence imaging)|Retinal structure (fluorescein angiography)	National Eye Institute (NEI)|National Institutes of Health Clinical Center (CC)	All	55 Years and older Â (Adult, Older Adult)	Phase 1|Phase 2	20	NIH	Interventional	Allocation: N/A|Intervention Model: Single Group Assignment|Masking: None (Open Label)|Primary Purpose: Treatment	200052|20-EI-0052	September 23, 2020	May 31, 2029	May 31, 2029	April 9, 2020		July 22, 2021	National Institutes of Health Clinical Center, Bethesda, Maryland, United States		https://ClinicalTrials.gov/show/NCT04339764
5	NCT04315025	Safety Issues of Peribulbar Injection of UC-MSC in Patients With Retinitis Pigmentosa	RP	Completed	No Results Available	Retinitis Pigmentosa	Biological: Umbilical Cord Mesenchymal Stem Cell (UC-MSC)|Biological: Conditioned Medium (CM)	Visual Acuity Test|Visual Field Test|Funduscopy|Electrorectinography|Optical Coherence Tomography (OCT)|Angiography	PT. Prodia Stem Cell Indonesia	All	18 Years to 65 Years Â (Adult, Older Adult)	Phase 1|Phase 2	18	Industry	Interventional	Allocation: Randomized|Intervention Model: Parallel Assignment|Masking: Double (Participant, Investigator)|Primary Purpose: Treatment	CT/RP/02/2018	October 7, 2018	June 20, 2019	September 20, 2019	March 19, 2020		June 4, 2020	Jakarta Eye Center Hospital, Jakarta, DKI Jakarta, Indonesia|Sardjito Hospital, Yogyakarta, Special Region, Indonesia		https://ClinicalTrials.gov/show/NCT04315025
6	NCT04224207	Management of Retinitis Pigmentosa by Mesenchymal Stem Cells by Wharton's Jelly Derived Mesenchymal Stem Cells	WJ-MSC	Completed	No Results Available	Retinitis Pigmentosa|Inherited Retinal Dystrophy	Biological: Wharton's jelly derived mesenchymal stem cell	ETDRS visual acuity|Outer retinal thickness	Ankara Universitesi Teknokent	All	18 Years to 60 Years Â (Adult)	Phase 3	32	Other	Interventional	Allocation: Non-Randomized|Intervention Model: Sequential Assignment|Masking: None (Open Label)|Primary Purpose: Treatment	01.11.2018/01	April 1, 2019	October 30, 2019	January 1, 2020	January 13, 2020		January 13, 2020	Ankara University Biotechnology Institute, Ankara, TÃ¼rkiye, Turkey|Umut Arslan, Ankara, TÃ¼rkiye, Turkey		https://ClinicalTrials.gov/show/NCT04224207
7	NCT03981549	Treatment of Central Retinal Vein Occlusion Using Stem Cells Study	TRUST	Recruiting	No Results Available	Central Retinal Vein Occlusion	Biological: Autologous Bone Marrow CD34+ Stem Cells|Biological: Sham Therapy	Incidence and Severity of Ocular and Systemic Adverse Events|Feasibility of the Stem Cell Therapy|Change in Early Treatment Diabetic Retinopathy Study (ETDRS) Visual Acuity Letter Score|Change in % Reduced Sensitivity|Change in Average Threshold|Change in Percent Normal Amplitude for a-wave Under Scotopic Conditions|Change in Percent Normal Amplitude for b-wave Under Scotopic Conditions|Change in…	The Emmes Company, LLC|National Eye Institute (NEI)|University of California, Davis	All	18 Years and older Â (Adult, Older Adult)	Phase 1|Phase 2	20	Industry|NIH|Other	Interventional	Allocation: Randomized|Intervention Model: Parallel Assignment|Masking: Triple (Participant, Investigator, Outcomes Assessor)|Primary Purpose: Treatment	TRUST|1UG1EY026876-01A1|1UG1EY028517-01	October 22, 2019	December 2022	December 2022	June 11, 2019		June 16, 2020	Department of Ophthalmology & Vision Science, University of California Davis Eye Center, Sacramento, California, United States		https://ClinicalTrials.gov/show/NCT03981549
8	NCT03963154	Interventional Study of Implantation of hESC-derived RPE in Patients With RP Due to Monogenic Mutation		Recruiting	No Results Available	Retinitis Pigmentosa	Biological: Human Embryonic Stem Cell Derived Retinal Pigment Epithelium (RPE)	Safety assessment|Position of therapeutic patch|Placement of the therapeutic patch|Change in leakage or perfusion|Change in thickness of RPE layer	Centre d'Etude des Cellules Souches	All	18 Years to 65 Years Â (Adult, Older Adult)	Phase 1|Phase 2	12	Other	Interventional	Allocation: N/A|Intervention Model: Sequential Assignment|Masking: None (Open Label)|Primary Purpose: Treatment	STREAM	August 19, 2019	December 15, 2022	December 15, 2026	May 24, 2019		June 3, 2021	â€¢Centre Hospitalier National d'Ophtalmologie (CHNO) des Quinze-Vingts, Paris, France		https://ClinicalTrials.gov/show/NCT03963154
9	NCT03944239	Safety and Efficacy of Subretinal Transplantation of Clinical Human Embryonic Stem Cell Derived Retinal Pigment Epitheliums in Treatment of Retinitis Pigmentosa		Recruiting	No Results Available	Retinitis Pigmentosa	Biological: Retinal pigment epitheliums transplantation	Adverse events and serious adverse events occurred within 1 year after transplantation|Improvement of visual function	Qi Zhou|Beijing Tongren Hospital|Chinese Academy of Sciences	All	18 Years to 80 Years Â (Adult, Older Adult)	Phase 1	10	Other	Interventional	Allocation: N/A|Intervention Model: Single Group Assignment|Masking: None (Open Label)|Primary Purpose: Other	ChineseASZQ-002	2020-05-01	October 2021	December 2021	May 9, 2019		March 26, 2020	Beijing Tongren Hospitol,Capital Medical University, Beijing, Beijing, China		https://ClinicalTrials.gov/show/NCT03944239
10	NCT03772938	Stem Cells Therapy in Degenerative Diseases of the Retina		Unknown status	No Results Available	Retinal Degeneration|Retinitis Pigmentosa|Age Related Macular Degeneration|Stargardt Disease 1	Biological: Stem/progenitor cells transplantation	Number of participants with treatment-related adverse events as assessed by CTCAE v4.0|Efficacy of autologous bone marrow stem/progenitor intravitreal injection in enrolled patients.|Intraocular pressure|Optic disk retinal nerve fiber layer|Central macular thickness|Ganglion cell complex thickness|Choroidal thickness|Choroidal volume|Computed perimetry (30-2 and 10-2 module)|Goldmann perimetry wi…	Pomeranian Medical University Szczecin	All	18 Years to 65 Years Â (Adult, Older Adult)	Phase 1	30	Other	Interventional	Allocation: Non-Randomized|Intervention Model: Parallel Assignment|Masking: None (Open Label)|Primary Purpose: Other	IKiKO-KB-0012/143/13	December 13, 2018	February 28, 2020	March 31, 2020	December 12, 2018		December 17, 2018	I Department of Ophthalmology, Szczecin, Poland		https://ClinicalTrials.gov/show/NCT03772938
11	NCT03437759	MSC-Exos Promote Healing of MHs	MSCs	Active, not recruiting	No Results Available	Macular Holes	Biological: exosomes derived from mesenchymal stem cells (MSC-Exo)	Macular holes closure|Best corrected visual acuity(BCVA)	Tianjin Medical University	All	up to 80 Years Â (Child, Adult, Older Adult)	Early Phase 1	44	Other	Interventional	Allocation: Randomized|Intervention Model: Parallel Assignment|Masking: Single (Participant)|Primary Purpose: Treatment	2015KY-05	March 1, 2017	May 30, 2018	December 30, 2021	February 19, 2018		April 6, 2021	Tianjin Medical University Hospital, Tianjin, China		https://ClinicalTrials.gov/show/NCT03437759
12	NCT03403699	Human iPSC for Repair of Vasodegenerative Vessels in Diabetic Retinopathy	iPSC	Recruiting	No Results Available	Diabetes Complications|Diabetic Retinopathy	Biological: Generation of inducible pluripotent stem cells	Generating iPSCs from peripheral blood|Differentiate iPSCs into CD34+ cells and mesoderm	University of Alabama at Birmingham	All	21 Years to 98 Years Â (Adult, Older Adult)		20	Other	Observational	Observational Model: Cohort|Time Perspective: Other	300000173	January 11, 2018	January 31, 2021	January 31, 2021	January 19, 2018		May 8, 2020	University of Alabama at Birmingham, Birmingham, Alabama, United States		https://ClinicalTrials.gov/show/NCT03403699
13	NCT03372746	Generation of Induced Pluripotent Stem (iPS) Cell Lines From Skin Fibroblast Cells of Participants With Age-Related Macular Degeneration		Completed	No Results Available	AMD		The primary outcome is to develop a repository for iPS cells for investigators involved in vision research.|Secondary outcomes include the assessment of potential therapies for the treatment of age related macular disorder (AMD).	National Eye Institute (NEI)|National Institutes of Health Clinical Center (CC)	All	50 Years and older Â (Adult, Older Adult)		187	NIH	Observational	Observational Model: Cohort|Time Perspective: Prospective	180027|18-EI-0027	May 23, 2018	March 21, 2019	March 21, 2019	December 14, 2017		April 5, 2019	Retina-Vitreous Associates Med Group, Beverly Hills, California, United States|Bascom Palmer Eye Institute, Miami, Florida, United States|Emory University Eye Center, Atlanta, Georgia, United States|Retina Vitreous Associates of Kentucky, Lexington, Kentucky, United States|National Institutes of Health Clinical Center, Bethesda, Maryland, United States|Elman Retina Group, P.A., Rosedale, Maryland…		https://ClinicalTrials.gov/show/NCT03372746
14	NCT03305029	The Safety and Tolerability of Sub-retinal Transplantation of SCNT-hES-RPE Cells in Patients With Advanced Dry AMD		Unknown status	No Results Available	Dry Age Related Macular Degeneration	Drug: SCNT-hES-RPE Cells	Safety of SCNT-hES-RPE cells|â— Change in the mean of BCVA|â— Autofluorescence photography|â— Reading speed|â— Structural evidence (OCT imaging, fluorescein angiography, autofluorescense photography, slitlamp examination with fundus phot ography) that cells have been implanted in the correct location	CHA University	All	50 Years and older Â (Adult, Older Adult)	Phase 1	3	Other	Interventional	Allocation: N/A|Intervention Model: Single Group Assignment|Masking: None (Open Label)|Primary Purpose: Treatment	CHA2015-08-141	2016-05-01	April 2019	April 2019	October 9, 2017		October 9, 2017	CHA Bundang Medical Center, Seongnam-si, Gyeonggi-do, Korea, Republic of		https://ClinicalTrials.gov/show/NCT03305029
15	NCT03167203	A Safety Surveillance Study in Subjects With Macular Degenerative Disease Treated With Human Embryonic Stem Cell-derived Retinal Pigment Epithelial Cell Therapy		Enrolling by invitation	No Results Available	Macular Degenerative Disease	Biological: Human Embryonic Stem Cell-Derived Retinal Pigment Epithelial Cells	Number of adverse events (AEs) that are ophthalmologic, neurologic, infectious or hematologic|Number of new diagnoses of an immune-mediated disorder|Incidents of new cancer, irrespective of prior history|Incidents of hESC-RPE cell proliferation|Incidents of ectopic tissue (RPE or non-RPE) formation|Number of participant reported pregnancies or pregnancy of participant's partner|Number of reported…	Astellas Institute for Regenerative Medicine|Astellas Pharma Inc	All	18 Years and older Â (Adult, Older Adult)	Phase 1|Phase 2	36	Industry	Interventional	Allocation: N/A|Intervention Model: Single Group Assignment|Masking: None (Open Label)|Primary Purpose: Treatment	7316-CL-0007|2016-005245-23|RPE-SSS-001	January 8, 2018	December 31, 2029	December 31, 2029	May 25, 2017		June 25, 2021	Private Practice, Kansas City, Missouri, United States|Site GB44001, London, United Kingdom		https://ClinicalTrials.gov/show/NCT03167203
16	NCT03102138	Retinal Pigment Epithelium Safety Study For Patients In B4711001		Active, not recruiting	No Results Available	Age Related Macular Degeneration		incidence of serious adverse events and ocular adverse events|Change from baseline (pre-implantation) in ETDRS (Early Treatment of Diabetic Retinopathy Study) best corrected visual acuity (BCVA)|Mean ETDRS BCVA and change from baseline (pre-implantation) at all timepoints.	Moorfields Eye Hospital NHS Foundation Trust	All	60 Years and older Â (Adult, Older Adult)		2	Other	Observational		B4711005|2015-002267-42	September 21, 2016	October 4, 2020	October 4, 2020	April 5, 2017		November 1, 2019	Moorfields Eye Hospital NHS Foundation Trust, London, United Kingdom		https://ClinicalTrials.gov/show/NCT03102138
17	NCT03073733	Safety and Efficacy of Intravitreal Injection of Human Retinal Progenitor Cells in Adults With Retinitis Pigmentosa		Completed	No Results Available	Retinitis Pigmentosa	Biological: human retinal progenitor cells|Other: Mock injection	best corrected visual acuity|mobility|effect of treatment on functional vision|visual fields|contrast sensitivity|safety of intravitreal injection of hRPC	jCyte, Inc|California Institute for Regenerative Medicine (CIRM)	All	18 Years and older Â (Adult, Older Adult)	Phase 2	84	Industry|Other	Interventional	Allocation: Randomized|Intervention Model: Parallel Assignment|Masking: Double (Participant, Outcomes Assessor)|Primary Purpose: Treatment	JC-02	March 1, 2017	November 13, 2020	November 13, 2020	March 8, 2017		May 6, 2021	Gavin Herbert Eye Inst, Univ Cal Irvine, Irvine, California, United States|Retina-Vitreous Associates Medical Group, Los Angeles, California, United States|Ophthalmic Consultants of Boston, Boston, Massachusetts, United States		https://ClinicalTrials.gov/show/NCT03073733
18	NCT03046407	Treatment of Dry Age Related Macular Degeneration Disease With Retinal Pigment Epithelium Derived From Human Embryonic Stem Cells		Unknown status	No Results Available	Dry Age-related Macular Degeneration	Biological: retinal pigment epithelium transplantation	safety and tolerance of transplantation|Efficacy:Early treatment of diabetic retinopathy eye chart (ETDRs)|Efficacyï¼šBest corrected visual acuityï¼ˆBCVAï¼‰|Efficacyï¼šOptical coherent tomography (OCT)|Efficacyï¼šfundus autofluorescence|Efficacyï¼švision inspection	Chinese Academy of Sciences|The First Affiliated Hospital of Zhengzhou University	All	55 Years to 80 Years Â (Adult, Older Adult)	Phase 1|Phase 2	10	Other	Interventional	Allocation: N/A|Intervention Model: Single Group Assignment|Masking: None (Open Label)|Primary Purpose: Other	ChineseASZQ-004	September 6, 2017	January 2019	December 2020	February 8, 2017		January 31, 2018	The first affiliated hospital of Zhengzhou university, Zhengzhou, Henan, China		https://ClinicalTrials.gov/show/NCT03046407
19	NCT03011541	Stem Cell Ophthalmology Treatment Study II	SCOTS2	Recruiting	No Results Available	Retinal Disease|Age-Related Macular Degeneration|Retinitis Pigmentosa|Stargardt Disease|Optic Neuropathy|Nonarteritic Ischemic Optic Neuropathy|Optic Atrophy|Optic Nerve Disease|Glaucoma|Leber Hereditary Optic Neuropathy|Blindness|Vision Loss Night|Vision Loss Partial|Vision, Low|Retinopathy|Maculopathy|Macular Degeneration|Retina Atrophy	Procedure: Arm 1|Procedure: Arm 2|Procedure: Arm 3	Visual Acuity|Visual Fields|Optical Coherence Tomography (OCT)	MD Stem Cells	All	18 Years and older Â (Adult, Older Adult)	Not Applicable	500	Industry	Interventional	Allocation: Non-Randomized|Intervention Model: Parallel Assignment|Masking: None (Open Label)|Primary Purpose: Treatment	SCOTS2	January 2016	January 2022	January 2023	January 5, 2017		February 24, 2021	MD Stem Cells, Westport, Connecticut, United States|MD Stem Cells, Coral Springs, Florida, United States|Fakeeh University Hospital, Dubai, United Arab Emirates		https://ClinicalTrials.gov/show/NCT03011541
20	NCT02941991	A Follow up Study to Determine the Safety and Tolerability of Sub-retinal Transplantation of Human Embryonic Stem Cell Derived Retinal Pigmented Epithelial (hESC-RPE) Cells in Patients With Stargardt's Macular Dystrophy (SMD)		Completed	No Results Available	Stargardt's Macular Dystrophy	Biological: hESC-RPE	Safety assessed by Adverse Events (AEs) of special interest in regards to the investigational product|Incidence of graft failure or rejection|Number of patients with changes in ocular examinations or images	Astellas Institute for Regenerative Medicine|Astellas Pharma Inc	All	18 Years and older Â (Adult, Older Adult)		12	Industry	Observational	Observational Model: Cohort|Time Perspective: Prospective	7316-CL-0006|2012-002827-14|ACT-hESC-RPE-SMD-01FU EU	January 16, 2013	October 2, 2019	October 2, 2019	October 21, 2016		December 10, 2020	Moorefields Eye Hospital NHS Foundation Trust, London, United Kingdom|Newcastle on Tyne NHS Foundation Trust, Newcastle upon Tyne, United Kingdom		https://ClinicalTrials.gov/show/NCT02941991
21	NCT02903576	Stem Cell Therapy for Outer Retinal Degenerations		Completed	No Results Available	Age Related Macular Degeneration|Stargardt's Disease|Exudative Age-related Macular Degeneration	Procedure: injection of hESC-RPE in suspension|Procedure: injection hESC-RPE seeded in a substrate	Incidence of Treatment-Emergent Adverse Events of sub retinal implantation of stem cell derived retinal pigmented epithelium in the sub retinal space.|Incidence of side effects related to the treatment itself( injection and implantation of sub retinal stem cell related RPE)	Federal University of SÃ£o Paulo	All	18 Years to 90 Years Â (Adult, Older Adult)	Phase 1|Phase 2	15	Other	Interventional	Allocation: Non-Randomized|Intervention Model: Parallel Assignment|Masking: None (Open Label)|Primary Purpose: Treatment	12018712.5.0000.5505	August 2015	January 2019	June 2019	September 16, 2016		July 22, 2020	Federal University of Sao Paulo, Sao Paulo, Brazil		https://ClinicalTrials.gov/show/NCT02903576
22	NCT02755428	Subretinal Transplantation of Retinal Pigment Epitheliums in Treatment of Age-related Macular Degeneration Diseases		Unknown status	No Results Available	Dry Age-related Macular Degeneration	Biological: retinal pigment epithelium transplantation	safety and tolerance of transplantation|Efficacy:Early treatment of diabetic retinopathy eye chart (ETDRs)|Efficacyï¼šBest corrected visual acuityï¼ˆBCVAï¼‰|Efficacyï¼šOptical coherent tomography (OCT)|Efficacyï¼šfundus autofluorescence	Chinese Academy of Sciences|Beijing Tongren Hospital	All	55 Years to 80 Years Â (Adult, Older Adult)	Phase 1|Phase 2	10	Other	Interventional	Allocation: N/A|Intervention Model: Single Group Assignment|Masking: None (Open Label)|Primary Purpose: Other	ChineseASZQ-001	January 2018	January 2019	December 2020	April 28, 2016		February 1, 2018	Beijing Tongren Hospitol,Capital Medical University, Beijing, Beijing, China		https://ClinicalTrials.gov/show/NCT02755428
23	NCT02749734	Clinical Study of Subretinal Transplantation of Human Embryo Stem Cell Derived Retinal Pigment Epitheliums in Treatment of Macular Degeneration Diseases		Unknown status	No Results Available	Macular Degeneration|Stargardt's Macular Dystrophy	Procedure: Subretinal transplantation	Number of participants with Treatment-Related Adverse Events [Safety and Tolerability]|Number of Early Treatment Diabetic Retinopathy (ETDR ) letters participants can recognize|Visual Field as examined by Static perimetry|Flash Electroretinogram (FERG)|Amplitude and Latency of Flash Visual Evoked Potentials (FVEP)|Multifocal Electroretinogram (MFERG)	Southwest Hospital, China	All	18 Years to 75 Years Â (Adult, Older Adult)	Phase 1|Phase 2	15	Other	Interventional	Allocation: N/A|Intervention Model: Single Group Assignment|Masking: None (Open Label)|Primary Purpose: Treatment	2013CB967002	2015-05-01	December 2018	December 2019	April 25, 2016		January 31, 2018	Southwest Hospital, Chongqing, Chongqing, China		https://ClinicalTrials.gov/show/NCT02749734	10.1111/cpr.13100
24	NCT02709876	Autologous Bone Marrow-Derived CD34+, CD133+, and CD271+ Stem Cell Transplantation for Retinitis Pigmentosa		Active, not recruiting	No Results Available	Retinitis Pigmentosa	Biological: Stem Cell Transplantation	ETDRS Visual acuity change|Quality of Life: Questionnaire VFQ-25 (Visual Function Questionnaire-25)|Color Vision: Ishihara Color Test|Contrast sensitivity: CSV-1000E	Stem Cells Arabia	All	18 Years to 55 Years Â (Adult)	Phase 1|Phase 2	50	Other	Interventional	Allocation: N/A|Intervention Model: Single Group Assignment|Masking: None (Open Label)|Primary Purpose: Treatment	SCA-RP1	April 2014	September 2020	March 2021	March 16, 2016		March 17, 2020	Stem Cells Arabia, Amman, Jordan		https://ClinicalTrials.gov/show/NCT02709876
25	NCT02620644	Retinal Ganglion Cell Complex Changes by Optical Coherence Tomography in Diabetic Patients Without Retinopathy	RGCC	Completed	No Results Available	Diabetes	Device: OCT Retinal GCC	Retinal Ganglion Cell Complex in microns by Optical Coherence Tomography measurements	Cairo University	All	Child, Adult, Older Adult	Not Applicable	35	Other	Interventional	Allocation: Non-Randomized|Intervention Model: Parallel Assignment|Masking: None (Open Label)|Primary Purpose: Diagnostic	Retinal GCC in Diabetics	January 2013	December 2014	December 2014	December 3, 2015		December 3, 2015	Department Of Ophthalmology, Cairo, Egypt		https://ClinicalTrials.gov/show/NCT02620644
26	NCT02590692	Study of Subretinal Implantation of Human Embryonic Stem Cell-Derived RPE Cells in Advanced Dry AMD		Active, not recruiting	No Results Available	Dry Macular Degeneration|Geographic Atrophy	Biological: CPCB-RPE1	Frequency and Severity of Treatment-Related Adverse Events [Safety and Tolerability]|Visual Acuity|Visual Field|Photoreceptor Electrical Responses	Regenerative Patch Technologies, LLC	All	55 Years to 85 Years Â (Adult, Older Adult)	Phase 1|Phase 2	16	Industry	Interventional	Allocation: N/A|Intervention Model: Single Group Assignment|Masking: None (Open Label)|Primary Purpose: Other	RPT-14-01	February 16, 2016	July 2019	June 2023	October 29, 2015		May 29, 2020	Retinal Consultants of Arizona LTD, Phoenix, Arizona, United States|Retina-Vitreous Associates Medical Group, Beverly Hills, California, United States|USC Keck School of Medicine / Eye Institute, Los Angeles, California, United States|Southern California Desert Retina Consultants, Palm Desert, California, United States|Orange County Retina Medical Group, Santa Ana, California, United States|Calif…		https://ClinicalTrials.gov/show/NCT02590692	10.1016/j.oret.2019.09.017
27	NCT02467634	Study of HUCNS-SC Subretinal Transplantation in Subjects With GA of AMD	RADIANT	Terminated	No Results Available	Age-Related Macular Degeneration	Biological: HuCNS-SC sub-retinal transplantation	GA area based on fundus autofluorescence	StemCells, Inc.	All	50 Years to 90 Years Â (Adult, Older Adult)	Phase 2	3	Industry	Interventional	Allocation: N/A|Intervention Model: Single Group Assignment|Masking: None (Open Label)|Primary Purpose: Treatment	CL-AMD-201	June 2015	2016-05-01	2016-05-01	June 10, 2015		June 2, 2016	Retina Associates Southwest, PC, Tucson, Arizona, United States|Retina Vitreous Associates Medical Group, Beverly Hills, California, United States|Retinal Diagnostic Center, Campbell, California, United States|Northern California Retina Vitreous Associates, Mountain View, California, United States|Retina Research Institute of Texas, Palo Alto, California, United States|Rush University Med Ctr., C…		https://ClinicalTrials.gov/show/NCT02467634
28	NCT02464956	Production of iPSC Derived RPE Cells for Transplantation in AMD		Unknown status	No Results Available	Age Related Macular Degeneration (AMD)		Successful production of a Retinal Epithelial (RPE) layer that fulfils Regulatory Regulation for transplantation. This will be confirmed with standard laboratory characterisation of RPE and completed toxicity and safety studies on the cell layer.	Moorfields Eye Hospital NHS Foundation Trust|Medical Research Council	All	50 Years and older Â (Adult, Older Adult)		10	Other	Observational	Observational Model: Cohort|Time Perspective: Prospective	DACL1011	July 2015	April 2016	April 2016	June 8, 2015		June 8, 2015			https://ClinicalTrials.gov/show/NCT02464956
29	NCT02464436	Safety and Tolerability of hRPC in Retinitis Pigmentosa	hRPCRP	Recruiting	No Results Available	Retinitis Pigmentosa	Drug: hRPC	Safety over the six months after treatment as assessed by the incidence of treatment emergent adverse events (TEAEs) and changes from baseline in other safety parameters.|Safety (Visual function measure: change in visual acuity)|Safety (Visual function measure: change in visual field: Goldmann visual field, microperimetry and FST)|Safety (Change in retinal sensitivity in the area overlying the im…	ReNeuron Limited	All	18 Years and older Â (Adult, Older Adult)	Phase 1|Phase 2	33	Industry	Interventional	Allocation: N/A|Intervention Model: Single Group Assignment|Masking: None (Open Label)|Primary Purpose: Treatment	RN03-CP-0001	December 2015	September 2021	March 2023	June 8, 2015		July 9, 2021	Retinal Research Institute, Phoenix, Arizona, United States|Massachusetts Eye and Ear Infirmary, Boston, Massachusetts, United States|Oregon Health and Science University, Portland, Oregon, United States|Institut de la MÃ cula, Barcelona, Spain|Oxford Eye Hospital, Oxford, United Kingdom		https://ClinicalTrials.gov/show/NCT02464436
30	NCT02463344	Long Term Follow Up of Sub-retinal Transplantation of hESC Derived RPE Cells in Patients With AMD		Completed	No Results Available	Age-Related Macular Degeneration	Biological: MA09-hRPE	Safety assessed by Adverse Events (AEs) of special interest in regards to the investigational product|Incidence of graft failure or rejection|Number of patients with changes in ocular examinations or images	Astellas Institute for Regenerative Medicine|Astellas Pharma Inc	All	55 Years and older Â (Adult, Older Adult)		11	Industry	Observational	Observational Model: Cohort|Time Perspective: Prospective	7316-CL-0005|ACT MA09-hRPE AMD -001 LTFU	February 25, 2013	August 19, 2019	August 19, 2019	June 4, 2015		November 13, 2020	Jules Stein Eye Institute, UCLA School of Medicine, Los Angeles, California, United States|Bascom Palmer Eye Institute, Miami, Florida, United States|Mass Eye and Ear, Boston, Massachusetts, United States|Wills Eye Institute-Mid Atlantic Retina, Philadelphia, Pennsylvania, United States		https://ClinicalTrials.gov/show/NCT02463344
31	NCT02445612	Long Term Follow Up of Sub-retinal Transplantation of hESC Derived RPE Cells in Stargardt Macular Dystrophy Patients		Completed	No Results Available	Stargardt's Macular Dystrophy	Biological: MA09-hRPE	Safety assessed by Adverse Events (AEs) of special interest in regards to the investigational product|Incidence of graft failure or rejection|Number of patients with changes in ocular examinations or images	Astellas Institute for Regenerative Medicine|Astellas Pharma Inc	All	18 Years and older Â (Adult, Older Adult)		13	Industry	Observational	Observational Model: Cohort|Time Perspective: Prospective	7316-CL-0004|ACT MA09-hRPE 001(SMD)LTFU	July 11, 2012	June 21, 2019	June 21, 2019	May 15, 2015		November 13, 2020	Jules Stein Eye Institute, UCLA School of Medicine, Los Angeles, California, United States|Bascom Palmer Eye Institute, Miami, Florida, United States|Wills Eye Institute-Mid Atlantic Retina, Philadelphia, Pennsylvania, United States		https://ClinicalTrials.gov/show/NCT02445612
32	NCT02353923	OcuStem Nutritional Supplement in Diabetic Patients With Mild to Moderate Non-proliferative Retinopathy		Unknown status	No Results Available	Diabetic Retinopathy	Dietary Supplement: OcuStem Supplementation	Change in Electronic-ETDRS (Early Treatment Diabetic Retinopathy Study) visual acuity testing|Change in Optical Coherence Tomography OCT (Optical Coherence Tomography)|Change in Fluorescein Angiography|Change in Microperimetry testing of macular function|Change in Hemoglobin A1C blood levels|Change in Blood levels of circulating endothelial progenitor cells (EPC)	Aidan Products LLC	All	18 Years and older Â (Adult, Older Adult)	Not Applicable	30	Industry	Interventional	Allocation: N/A|Intervention Model: Single Group Assignment|Masking: None (Open Label)|Primary Purpose: Treatment	OcuStem-001	September 2014	2016-05-01	September 2016	February 3, 2015		August 18, 2015			https://ClinicalTrials.gov/show/NCT02353923
33	NCT02330978	Intravitreal Mesenchymal Stem Cell Transplantation in Advanced Glaucoma.		Completed	Has Results	Retinal Degeneration|Primary Open-angle Glaucoma	Procedure: Intravitreal transplantation of mesenchymal stem cell|Biological: Culture and isolation of autologous bone-marrow mesenchymal stem cells	Type and Severity of Adverse Effects (AE) and Adverse Reactions (AR)|Changes in Visual Acuity|Changes in Visual Field|Changes in Optical Coherence Tomography Parameters Related to Glaucoma|Changes in Retinal Ganglion Cells Function by ERG	University of Sao Paulo|Conselho Nacional de Desenvolvimento CientÃ­fico e TecnolÃ³gico	All	40 Years to 90 Years Â (Adult, Older Adult)	Phase 1	2	Other	Interventional	Allocation: N/A|Intervention Model: Single Group Assignment|Masking: None (Open Label)|Primary Purpose: Treatment	HCRP 14151/2010	January 2014	September 2016	September 2016	January 5, 2015	July 8, 2019	July 8, 2019	RibeirÃ£o Preto Medical School, Ribeirao Preto, Sao Paulo, Brazil		https://ClinicalTrials.gov/show/NCT02330978
34	NCT02320812	Safety of a Single, Intravitreal Injection of Human Retinal Progenitor Cells (jCell) in Retinitis Pigmentosa		Completed	Has Results	Retinitis Pigmentosa (RP)	Biological: human retinal progenitor cells	Number of Subjects With Adverse Events as a Measure of Safety and Tolerability|Change in Mean Best Corrected Visual Acuity (BCVA)	jCyte, Inc|California Institute for Regenerative Medicine (CIRM)	All	18 Years and older Â (Adult, Older Adult)	Phase 1|Phase 2	28	Industry|Other	Interventional	Allocation: N/A|Intervention Model: Single Group Assignment|Masking: None (Open Label)|Primary Purpose: Treatment	JC-01	June 2015	July 19, 2017	July 19, 2017	December 19, 2014	March 5, 2019	March 5, 2019	The Gavin Herbert Eye Institute, Univ California Irvine, Irvine, California, United States|Retina-Vitreous Associates Medical Group, Los Angeles, California, United States	"Study Protocol", https://ClinicalTrials.gov/ProvidedDocs/12/NCT02320812/Prot_000.pdf|"Statistical Analysis Plan", https://ClinicalTrials.gov/ProvidedDocs/12/NCT02320812/SAP_001.pdf	https://ClinicalTrials.gov/show/NCT02320812
35	NCT02280135	Clinical Trial of Intravitreal Injection of Autologous Bone Marrow Stem Cells in Patients With Retinitis Pigmentosa	TC/RP	Completed	No Results Available	Retinitis Pigmentosa	Biological: Intravitreal injection of Autologous bone marrow Stem Cell|Other: Subconjunctival injection of saline	Rate of serious and non-serious adverse events related with the use of bone marrow mononuclear cells in patients with retinitis pigmentosa|Quality of Life: Questionnaire VFQ-25 (Visual Function Questionnaire-25).|Visual acuity (VA): Test ETDRS (Early Treatment Diabetic Retinopathy Study).|Color Vision: Ishihara Color Test.|Contrast sensitivity: CSV-1000E.|Intraocular pressure (IOP): measured in m…	Red de Terapia Celular|Spanish National Health System|Hospital Universitario Virgen de la Arrixaca|Fundacion para la Formacion e Investigacion Sanitarias de la Region de Murcia|Public Health Service, Murcia|Instituto Murciano de InvestigaciÃ³n Biosanitaria Virgen de la Arrixaca	All	18 Years to 70 Years Â (Adult, Older Adult)	Phase 1	8	Industry|Other	Interventional	Allocation: Randomized|Intervention Model: Parallel Assignment|Masking: Double (Participant, Investigator)|Primary Purpose: Treatment	TC/RP|2012-000618-12	November 2014	March 2017	March 2017	October 31, 2014		March 30, 2017	Clinical Universitary Hospital Virgen de la Arrixaca, El Palmar, Murcia, Spain		https://ClinicalTrials.gov/show/NCT02280135
36	NCT02193724	Feasibility of Generating Pluripotent Stem Cells From Patients With Familial Retinoblastoma		Completed	No Results Available	Retinoblastoma	Other: Skin Biopsy|Other: Blood Draw	Number of samples which successfully produced iPSCs|Number of samples with validated RB1-deficient iPSCs|Number of samples that differentiate human iPSCs toward an eye field fate	St. Jude Children's Research Hospital|University of Wisconsin, Madison	All	Child, Adult, Older Adult		15	Other	Observational	Observational Model: Cohort|Time Perspective: Prospective	RETCELL	November 4, 2014	August 23, 2019	August 23, 2019	July 18, 2014		October 23, 2020	St. Jude Children's Research Hospital, Memphis, Tennessee, United States		https://ClinicalTrials.gov/show/NCT02193724
37	NCT02162953	Stem Cell Models of Best Disease and Other Retinal Degenerative Diseases.		Active, not recruiting	No Results Available	Retinal Disease|Bestrophinopathy|Best Vitelliform Macular Dystrophy|Adult Onset Vitelliform Macular Dystrophy|Autosomal Dominant Vitreoretinalchoroidopathy		Number of iPS cells successfully differentiated into RPE cells	Mayo Clinic	All	5 Years and older Â (Child, Adult, Older Adult)		100	Other	Observational	Observational Model: Other|Time Perspective: Prospective	13-008089	February 2014	December 2021	December 2021	June 13, 2014		February 23, 2021	Mayo Clinic, Rochester, Minnesota, United States		https://ClinicalTrials.gov/show/NCT02162953
38	NCT02144103	Effectiveness and Safety of Adipose-Derived Regenerative Cells for Treatment of Glaucomatous Neurodegeneration		Unknown status	No Results Available	Retinal Degeneration|Primary Open-Angle Glaucoma	Other: Subtenon administration of autologous ADRC|Procedure: Liposuction|Device: ADRC isolation	SAEs and SARs monitoring|Change in visual acuty|Changes in structures of fundus of the eye-1|Changes in structures of fundus of the eye-2|Change in visual field|Change in retinal flicker responce|Change in intraocular pressure|Quality of life monitoring	Central Clinical Hospital w/Outpatient Health Center of Business Administration for the President of Russian Federation	All	18 Years to 75 Years Â (Adult, Older Adult)	Phase 1|Phase 2	16	Other	Interventional	Allocation: N/A|Intervention Model: Single Group Assignment|Masking: None (Open Label)|Primary Purpose: Treatment	RU-CCH-02-01-14	2014-05-01	July 2018	January 2019	May 21, 2014		July 21, 2017	Federal State Budgetary Institution "Outpatient Health Center â„–1" of the Business Administration for the President of the Russian Federation, Moscow, Russian Federation|Federal State Budgetary Institution "Central Clinical Hospital with Outpatient Health Center" of the Business Administration for the President of the Russian Federation; Center for Biomedical Technologies, Moscow, Russian Federa…		https://ClinicalTrials.gov/show/NCT02144103
39	NCT02137915	Long-Term Follow-up Safety Study of Human Central Nervous System Stem Cells in Subjects With Geographic Atrophy of Age-Related Macular Degeneration		Terminated	No Results Available	Age-Related Macular Degeneration|Geographic Atrophy	Biological: Human Central Nervous System Stem Cells	Frequency and types of serious adverse events|Frequency and types of adverse events	StemCells, Inc.	All	51 Years and older Â (Adult, Older Adult)		8	Industry	Observational	Observational Model: Case-Only|Time Perspective: Prospective	CL-N02-AMD	April 2014	2016-05-01	2016-05-01	May 14, 2014		June 2, 2016	Retina Foundation of the Southwest, Dallas, Texas, United States		https://ClinicalTrials.gov/show/NCT02137915
40	NCT02122159	Research With Retinal Cells Derived From Stem Cells for Myopic Macular Degeneration		Withdrawn	No Results Available	Myopic Macular Degeneration	Biological: MA09-hRPE Cellular Therapy	Safety of hESC-derived RPE cells|Evidence of successful engraftment|Evidence of rejection	University of California, Los Angeles|Ocata Therapeutics	All	40 Years and older Â (Adult, Older Adult)	Phase 1|Phase 2	0	Other|Industry	Interventional	Allocation: N/A|Intervention Model: Single Group Assignment|Masking: None (Open Label)|Primary Purpose: Treatment	JSEI MA09-hRPE MMD	March 2013	July 2016	July 2016	April 24, 2014		July 18, 2016			https://ClinicalTrials.gov/show/NCT02122159
41	NCT02024269	Study to Assess the Safety and Effects of Cells Injected Intravitreal in Dry Macular Degeneration		Withdrawn	No Results Available	Dry Macular Degeneration	Biological: Adipose Derived Stem Cells	frequency and nature of adverse events|Visual Field analysis (10-2)|Visual Acuity Measurements|Intraocular pressure	Bioheart, Inc.	All	50 Years to 90 Years Â (Adult, Older Adult)	Not Applicable	0	Industry	Interventional	Allocation: N/A|Intervention Model: Single Group Assignment|Masking: None (Open Label)|Primary Purpose: Treatment	ADI-US-AMD-001	December 2013	December 2016	June 2017	December 31, 2013		September 16, 2015	Bioheart, Sunrise, Florida, United States		https://ClinicalTrials.gov/show/NCT02024269
42	NCT02016508	Safety Study of Use of Autologous Bone Marrow Derived Stem Cell in Treatment of Age Related Macular Degeneration		Unknown status	No Results Available	Age Related Macular Degeneration	Drug: autologous bone marrow derived stem cells	number of subjects with adverse events|Assessment of visual function changes from the base line	Al-Azhar University|Hassan , Hosny , M.D. M.Sc|Samour , Hany M.D. M.Sc|Ismail , Mahmoud M.D. M.Sc|Higazy , Hasan M.D. M.Sc|Abou el kheir, Wael, M.D. M.Sc.|Gabr, Hala , M.D. M.Sc.|Bakry, Sayed , phD. M.Sc.	All	50 Years and older Â (Adult, Older Adult)	Phase 1|Phase 2	1	Other	Interventional	Allocation: N/A|Intervention Model: Single Group Assignment|Masking: None (Open Label)|Primary Purpose: Treatment	NCT 4619792013|4619792013	March 2013	April 2015	June 2015	December 20, 2013		December 24, 2013	Al-Azhar university medical school (Benin-cairo) ophthalmology department, Cairo, Nasr city, Egypt		https://ClinicalTrials.gov/show/NCT02016508
43	NCT01927315	Effects of Fenofibrate on Endothelial Progenitor Cells in Diabetes		Completed	No Results Available	Diabetes|Diabetic Retinopathy	Drug: Fenofibrate 145 mg|Drug: Placebo	Endothelial progenitor cells|Circulating progenitor cells|Triglycerides	University of Padova|Azienda Ospedaliera di Padova	All	18 Years to 65 Years Â (Adult, Older Adult)	Phase 4	41	Other	Interventional	Allocation: Randomized|Intervention Model: Parallel Assignment|Masking: Single (Participant)|Primary Purpose: Basic Science	2871P	August 2013	October 2019	December 2019	August 22, 2013		December 19, 2019	University Hospital of Padova, Diabetes Outpatient Clinic, Padova, Italy		https://ClinicalTrials.gov/show/NCT01927315
44	NCT01920867	Stem Cell Ophthalmology Treatment Study	SCOTS	Enrolling by invitation	No Results Available	Retinal Disease|Macular Degeneration|Hereditary Retinal Dystrophy|Optic Nerve Disease|Glaucoma	Procedure: RB (Retrobulbar)|Procedure: ST (Subtenon)|Procedure: IV (Intravenous)|Procedure: IVIT (Intravitreal)|Procedure: IO (Intraocular)	Visual acuity|Visual fields	MD Stem Cells	All	18 Years and older Â (Adult, Older Adult)	Not Applicable	300	Industry	Interventional	Allocation: Non-Randomized|Intervention Model: Parallel Assignment|Masking: None (Open Label)|Primary Purpose: Treatment	ICMS-2013-0019.	August 2012	July 2020	July 2020	August 12, 2013		October 23, 2019	MD Stem Cells, Westport, Connecticut, United States		https://ClinicalTrials.gov/show/NCT01920867
45	NCT01914913	Clinical Study to Evaluate Safety and Efficacy of BMMNC in Retinitis Pigmentosa		Unknown status	No Results Available	Retinitis Pigmentosa	Biological: BMMNCs	visual acuity	Chaitanya Hospital, Pune	All	18 Years to 65 Years Â (Adult, Older Adult)	Phase 1|Phase 2	15	Other	Interventional	Allocation: N/A|Intervention Model: Single Group Assignment|Masking: None (Open Label)|Primary Purpose: Treatment	CSCC/BMRP/2013//01	September 2014	November 2016	November 2016	August 2, 2013		September 17, 2014	Chaitanya Hospital, Pune,, Maharashtra, India		https://ClinicalTrials.gov/show/NCT01914913
46	NCT01736059	Clinical Trial of Autologous Intravitreal Bone-marrow CD34+ Stem Cells for Retinopathy		Enrolling by invitation	No Results Available	Non-exudative Age-related Macular Degeneration|Diabetic Retinopathy|Retina Vein Occlusion|Retinitis Pigmentosa|Hereditary Macular Degeneration	Drug: CD34+ bone marrow stem cells intravitreal	Incidence and severity of ocular adverse events|The number of stem cells isolated and injected into the study eye	University of California, Davis	All	18 Years to 100 Years Â (Adult, Older Adult)	Phase 1	15	Other	Interventional	Allocation: N/A|Intervention Model: Single Group Assignment|Masking: None (Open Label)|Primary Purpose: Treatment	906595|BMSCRetPilot	July 2012	June 2022	June 2022	November 29, 2012		April 28, 2021	University of California Davis, Sacramento, California, United States		https://ClinicalTrials.gov/show/NCT01736059
47	NCT01691261	A Study Of Implantation Of Retinal Pigment Epithelium In Subjects With Acute Wet Age Related Macular Degeneration		Active, not recruiting	No Results Available	Age Related Macular Degeneration	Biological: PF-05206388	Incidence and severity of adverse events.|Change in baseline in ETDRS best corrected visual acuity (BCVA) - Proportion of subjects with an improvement of 15 letters or more at Week 24.|Change in baseline in ETDRS best corrected visual acuity (BCVA) - Proportion of subjects with an impovement of 15 letters or more|Mean change of best corrected visual acuity (BCVA) from baseline by study visit.|Pos…	Moorfields Eye Hospital NHS Foundation Trust|University College, London	All	60 Years and older Â (Adult, Older Adult)	Phase 1	2	Other	Interventional	Masking: None (Open Label)|Primary Purpose: Treatment	B4711001|2011-005493-37	June 2015	December 2019	December 2019	September 24, 2012		November 1, 2019	Moorfields Eye Hospital NHS Foundation Trust, London, United Kingdom		https://ClinicalTrials.gov/show/NCT01691261	10.1038/nbt.4114
48	NCT01674829	A Phase I/IIa, Open-Label, Single-Center, Prospective Study to Determine the Safety and Tolerability of Sub-retinal Transplantation of Human Embryonic Stem Cell Derived Retinal Pigmented Epithelial(MA09-hRPE) Cells in Patients With Advanced Dry Age-related Macular Degeneration(AMD)		Active, not recruiting	No Results Available	Dry Age Related Macular Degeneration	Biological: MA09-hRPE	Safety of hESC derived RPE cells|exploratory evaluations for potential efficacy endpoints	CHABiotech CO., Ltd	All	55 Years and older Â (Adult, Older Adult)	Phase 1|Phase 2	12	Industry	Interventional	Allocation: N/A|Intervention Model: Single Group Assignment|Masking: None (Open Label)|Primary Purpose: Treatment	CHA CTP 1101	September 2012	June 2020	June 2020	August 29, 2012		November 18, 2019	CHA Bundang Medical Center, Seongnam-si, Gyeonggi-do, Korea, Republic of		https://ClinicalTrials.gov/show/NCT01674829	10.1016/j.stemcr.2015.04.005
49	NCT01632527	Study of Human Central Nervous System Stem Cells (HuCNS-SC) in Age-Related Macular Degeneration (AMD)		Completed	No Results Available	Age Related Macular Degeneration|Macular Degeneration|AMD	Drug: HuCNS-SC cells	Number of subjects with adverse events|Assessment of visual function changes from baseline	StemCells, Inc.	All	50 Years and older Â (Adult, Older Adult)	Phase 1|Phase 2	15	Industry	Interventional	Allocation: N/A|Intervention Model: Single Group Assignment|Masking: None (Open Label)|Primary Purpose: Treatment	StemCells CL-N01-AMD	June 2012	June 2015	June 2015	July 3, 2012		September 14, 2015	Retina-Vitreaous Associates Medical Group, Los Angeles, California, United States|Byers Eye Institute at Stanford, Stanford Hospital and Clinics, Palo Alto, California, United States|New York Eye and Ear Infirmary, New York, New York, United States|Retina Research Institute of Texas, Abilene, Texas, United States|Retina Foundation of the Southwest, Dallas, Texas, United States		https://ClinicalTrials.gov/show/NCT01632527
50	NCT01625559	Safety and Tolerability of MA09-hRPE Cells in Patients With Stargardt's Macular Dystrophy(SMD)		Unknown status	No Results Available	Stargardt's Macular Dystrophy	Biological: MA09-hRPE	safety and tolerance of transplantation|Evidence of successful engraftment	CHABiotech CO., Ltd	All	20 Years and older Â (Adult, Older Adult)	Phase 1	3	Industry	Interventional	Allocation: N/A|Intervention Model: Single Group Assignment|Masking: None (Open Label)|Primary Purpose: Treatment	CHA_CTP_0903	September 2012	March 2015	June 2015	June 21, 2012		February 18, 2015	CHA Bundang Medical Center, Seongnam-si, Gyeonggi-do, Korea, Republic of		https://ClinicalTrials.gov/show/NCT01625559	10.1136/bjophthalmol-2020-316225; 10.1016/j.stemcr.2015.04.005
51	NCT01560715	Autologous Bone Marrow-Derived Stem Cells Transplantation For Retinitis Pigmentosa	RETICELL	Completed	No Results Available	Retinitis Pigmentosa	Biological: intravitreal injection of autologous bone marrow stem cells	ETDRS Visual acuity change	University of Sao Paulo	All	18 Years to 75 Years Â (Adult, Older Adult)	Phase 2	50	Other	Interventional	Allocation: N/A|Intervention Model: Single Group Assignment|Masking: None (Open Label)|Primary Purpose: Treatment	Rubens Siqueira	June 2011	January 2013	June 2013	March 22, 2012		July 21, 2017	Centro de Pesquisa Rubens Siqueira, Sao Jose do Rio Preto, SP, Brazil		https://ClinicalTrials.gov/show/NCT01560715
52	NCT01531348	Feasibility and Safety of Human Bone Marrow-derived Mesenchymal Stem Cells by Intravitreal Injection in Patients With Retinitis Pigmentosa		Unknown status	No Results Available	Retinitis Pigmentosa	Other: BM-MSC	Change from baseline in laser flare and cell measurements|Change from baseline in visual function tests	Mahidol University|Ministry of Health, Thailand	All	18 Years to 65 Years Â (Adult, Older Adult)	Phase 1	10	Other	Interventional	Allocation: N/A|Intervention Model: Single Group Assignment|Masking: None (Open Label)|Primary Purpose: Other	RP-001	February 2012	December 2020	December 2020	February 10, 2012		August 29, 2017	Siriraj Hospital Mahidol University, Bangkoknoi, Bangkok, Thailand		https://ClinicalTrials.gov/show/NCT01531348
53	NCT01518842	Effect of Intravitreal Bone Marrow Stem Cells on Ischemic Retinopathy	RetinaCell	Unknown status	No Results Available	Ischemia	Biological: Intravitreal Bone Marrow Stem Cells	Change in size of FAZ at 48 weeks|Change in central foveal thickness and best corrected visual acuity at 48 weeks	University of Sao Paulo	All	18 Years to 70 Years Â (Adult, Older Adult)	Not Applicable	30	Other	Interventional	Allocation: N/A|Intervention Model: Single Group Assignment|Masking: None (Open Label)|Primary Purpose: Treatment	Siqueira Research Center	September 2011	October 2018	January 2020	January 26, 2012		October 16, 2018	Rubens Siqueira Research Center, Sao Jose do Rio Preto, SP, Brazil		https://ClinicalTrials.gov/show/NCT01518842
54	NCT01518127	Intravitreal Bone Marrow-Derived Stem Cells in Patients With Macular Degeneration	AMDCELL	Completed	No Results Available	Age Related Macular Degeneration and Stargartd	Other: intravitreal injection of autologous bone marrow stem cells	ETDRS Visual acuity change	University of Sao Paulo	All	18 Years to 80 Years Â (Adult, Older Adult)	Not Applicable	20	Other	Interventional	Allocation: N/A|Intervention Model: Single Group Assignment|Masking: None (Open Label)|Primary Purpose: Treatment	Sao Paulo University	August 2011	September 2013	December 2015	January 25, 2012		July 21, 2017	Rubens Siqueira Research Center, Sao Jose do Rio Preto, SP, Brazil		https://ClinicalTrials.gov/show/NCT01518127
55	NCT01505569	Auto Transplant for High Risk or Relapsed Solid or CNS Tumors		Recruiting	No Results Available	Ewing's Family Tumors|Renal Tumors|Hepatoblastoma|Rhabdomyosarcoma|Soft Tissue Sarcoma|Primary Malignant Brain Neoplasms|Retinoblastoma|Medulloblastoma|Supra-tentorial Primative Neuro-Ectodermal Tumor (PNET)|Atypical Teratoid/Rhabdoid Tumor (AT/RT)|CNS Tumors|Germ Cell Tumors	Drug: Ifosfamide|Drug: Etoposide|Drug: Mesna|Biological: G-CSF|Drug: Busulfan|Drug: Melphalan|Drug: Thiotepa|Biological: Autologous stem cell infusion|Radiation: Radiation|Drug: Carboplatin|Drug: Paclitaxel|Procedure: Leukapheresis|Drug: Anti-seizure prophylaxis|Drug: Ursodiol	Overall Survival|Number of Patients Who Achieved Transplant Engraftment|Disease Free Survival|Treatment-Related Mortality	Masonic Cancer Center, University of Minnesota	All	up to 70 Years Â (Child, Adult, Older Adult)	Not Applicable	20	Other	Interventional	Allocation: Non-Randomized|Intervention Model: Single Group Assignment|Masking: None (Open Label)|Primary Purpose: Treatment	2011OC057|MT2011-09C	October 20, 2011	March 2022	March 2024	January 6, 2012		May 24, 2021	Masonic Cancer Center, University of Minnesota, Minneapolis, Minnesota, United States		https://ClinicalTrials.gov/show/NCT01505569
56	NCT01469832	Safety and Tolerability of Sub-retinal Transplantation of Human Embryonic Stem Cell Derived Retinal Pigmented Epithelial (hESC-RPE) Cells in Patients With Stargardt's Macular Dystrophy (SMD)		Completed	No Results Available	Stargardt's Macular Dystrophy	Biological: MA09-hRPE	safety and tolerance of transplantation|Evidence of successful engraftment	Astellas Institute for Regenerative Medicine|Astellas Pharma Inc	All	18 Years and older Â (Adult, Older Adult)	Phase 1|Phase 2	12	Industry	Interventional	Allocation: N/A|Intervention Model: Single Group Assignment|Masking: None (Open Label)|Primary Purpose: Treatment	7316-CL-0003|2011-000054-34|ACT hESC-RPE SMD 01 EU	December 13, 2011	September 30, 2015	September 30, 2015	November 10, 2011		July 7, 2021	Lothian Health Board Headquarters at Waverley Gate, Edinburgh, United Kingdom|Moorefields Eye Hospital NHS Foundation Trust, London, United Kingdom|Newcastle on Tyne NHS Foundation Trust, Newcastle upon Tyne, United Kingdom		https://ClinicalTrials.gov/show/NCT01469832	10.1016/j.ophtha.2018.04.037
57	NCT01432847	Cell Collection to Study Eye Diseases		Recruiting	No Results Available	Retinal Disease|AMD|Retinal Degeneration|Retinitis Pigmentosa		Creation of iPS cells from at least 1 type of somatic tissue collected from participants, differentiation of iPS cells into RPE and/or neural retinal The creation of iPS cells from at least one type of somatic tissue collected from participants.	National Eye Institute (NEI)|National Institutes of Health Clinical Center (CC)	All	1 Year and older Â (Child, Adult, Older Adult)		930	NIH	Observational	Observational Model: Case-Control|Time Perspective: Cross-Sectional	110245|11-EI-0245	September 7, 2011			September 13, 2011		July 27, 2021	National Institutes of Health Clinical Center, 9000 Rockville Pike, Bethesda, Maryland, United States		https://ClinicalTrials.gov/show/NCT01432847
58	NCT01345006	Sub-retinal Transplantation of hESC Derived RPE(MA09-hRPE)Cells in Patients With Stargardt's Macular Dystrophy		Completed	No Results Available	Stargardt's Macular Dystrophy	Biological: MA09-hRPE	The safety and tolerance of transplantation of hESC-derived RPE cells MA09-hRPE|Safety Assessments|Evidence of successful engraftment	Astellas Institute for Regenerative Medicine|Astellas Pharma Inc	All	18 Years and older Â (Adult, Older Adult)	Phase 1|Phase 2	13	Industry	Interventional	Allocation: N/A|Intervention Model: Single Group Assignment|Masking: None (Open Label)|Primary Purpose: Other	7316-CL-0001|ACT SMD 01 MA09-hRPE|ACT MA09-hRPE SMD-001	June 16, 2011	August 10, 2015	August 10, 2015	April 29, 2011		July 7, 2021	Jules Stein Eye Institute, UCLA School of Medicine, Los Angeles, California, United States|Bascom Palmer Eye institute, Miami, Florida, United States|Wills Eye Institute-Mid Atlantic Retina, Philadelphia, Pennsylvania, United States		https://ClinicalTrials.gov/show/NCT01345006	10.1016/S0140-6736(14)61376-3
59	NCT01344993	Safety and Tolerability of Sub-retinal Transplantation of hESC Derived RPE (MA09-hRPE) Cells in Patients With Advanced Dry Age Related Macular Degeneration	Dry AMD	Completed	No Results Available	Dry Age Related Macular Degeneration	Biological: MA09-hRPE	Safety of hESC derived RPE cells|exploratory evaluations for potential efficacy endpoints.	Astellas Institute for Regenerative Medicine|Astellas Pharma Inc	All	55 Years and older Â (Adult, Older Adult)	Phase 1|Phase 2	13	Industry	Interventional	Allocation: N/A|Intervention Model: Single Group Assignment|Masking: None (Open Label)|Primary Purpose: Other	7316-CL-0002|ACT MA09-hRPE AMD-001	June 9, 2011	August 19, 2015	August 19, 2015	April 29, 2011		July 7, 2021	Jules Stein Eye Institute, UCLA School of Medicine, Los Angeles, California, United States|Bascom Palmer Eye Institute, Miami, Florida, United States|Mass Eye and Ear, Boston, Massachusetts, United States|Wills Eye Institute-Mid Atlantic Retina, Philadelphia, Pennsylvania, United States		https://ClinicalTrials.gov/show/NCT01344993	10.1016/S0140-6736(14)61376-3
60	NCT01068561	Autologous Bone Marrow-Derived Stem Cells Transplantation For Retinitis Pigmentosa		Completed	No Results Available	Retinitis Pigmentosa	Biological: intravitreal injection of autologous bone marrow stem cells	severe visual loss, defined as a drop in 15 letters on ETDRS visual acuity scale	University of Sao Paulo	All	18 Years and older Â (Adult, Older Adult)	Phase 1	5	Other	Interventional	Allocation: Non-Randomized|Intervention Model: Single Group Assignment|Masking: None (Open Label)|Primary Purpose: Treatment	CPRS	2009-05-01	January 2010	February 2010	February 15, 2010		September 20, 2011	CPRS, SÃ£o Jose do Rio Preto, SP, Brazil		https://ClinicalTrials.gov/show/NCT01068561
61	NCT00554788	Combination Chemotherapy, Autologous Stem Cell Transplant, and/or Radiation Therapy in Treating Young Patients With Extraocular Retinoblastoma		Active, not recruiting	Has Results	Extraocular Retinoblastoma	Procedure: Autologous Bone Marrow Transplantation|Procedure: Autologous Hematopoietic Stem Cell Transplantation|Drug: Carboplatin|Drug: Cisplatin|Drug: Cyclophosphamide|Drug: Etoposide|Biological: Filgrastim|Procedure: In Vitro-Treated Peripheral Blood Stem Cell Transplantation|Radiation: Radiation Therapy|Drug: Thiotepa|Drug: Vincristine Sulfate	Event-free Survival (EFS)|Response Rate to the Induction Phase of the Regimen|Percentage of Participants With Adverse Events as Assessed by the Common Terminology Criteria for Adverse Events (CTCAE) Version 4.0	Children's Oncology Group|National Cancer Institute (NCI)	All	up to 10 Years Â (Child)	Phase 3	60	Other|NIH	Interventional	Allocation: Non-Randomized|Intervention Model: Single Group Assignment|Masking: None (Open Label)|Primary Purpose: Treatment	ARET0321|NCI-2009-00421|COG-ARET0321|CDR0000573987|U10CA180886|U10CA098543	February 4, 2008	June 30, 2018	December 31, 2024	November 7, 2007	June 26, 2019	June 9, 2021	Children's Hospital of Alabama, Birmingham, Alabama, United States|University of Alabama at Birmingham Cancer Center, Birmingham, Alabama, United States|Phoenix Childrens Hospital, Phoenix, Arizona, United States|Arkansas Children's Hospital, Little Rock, Arkansas, United States|University of Arkansas for Medical Sciences, Little Rock, Arkansas, United States|Kaiser Permanente Downey Medical Cent…	"Study Protocol and Statistical Analysis Plan", https://ClinicalTrials.gov/ProvidedDocs/88/NCT00554788/Prot_SAP_000.pdf	https://ClinicalTrials.gov/show/NCT00554788
62	NCT00550498	Stem Cell Transplantation in Ocular Lesions of Behcet's Disease		Terminated	No Results Available	Retinitis|Behcet's Syndrome	Biological: Autologous Stem Cell Transplantation	1- Visual acuity by ETDRS (Early Treatment of Diabetic Retinopathy Study). 2- Retinal state and retinal edema by Color Photography, Multifocal Electroretinography, and OCT (Optic Coherent Tomography).	Tehran University of Medical Sciences	All	16 Years and older Â (Child, Adult, Older Adult)	Phase 1	5	Other	Interventional	Allocation: N/A|Intervention Model: Single Group Assignment|Masking: None (Open Label)|Primary Purpose: Treatment	3086	December 2007	July 2012	July 2013	October 30, 2007		November 10, 2015	Rheumatology Research Center, Behcet's Disease Unit (Shariati Hospital), Tehran, Iran, Islamic Republic of		https://ClinicalTrials.gov/show/NCT00550498
63	NCT00336531	Efficacy of Prophylactic Itraconazole in High-Dose Chemotherapy and Autologous Hematopoietic Stem Cell Transplantation		Completed	No Results Available	Neuroblastoma|Brain Tumor|Retinoblastoma|Wilms Tumor|Mycoses	Drug: itraconazole	Presence/absence of documented fungal infection|Presence/absence of clinical fungal infection|Total duration of high fever|Total duration of antibiotic treatment	Samsung Medical Center	All	up to 15 Years Â (Child)	Phase 4	100	Other	Interventional	Allocation: Randomized|Intervention Model: Parallel Assignment|Masking: Quadruple (Participant, Care Provider, Investigator, Outcomes Assessor)|Primary Purpose: Prevention	2006-02-069	April 2006	June 2008	October 2008	June 13, 2006		November 19, 2008	Samsung Medical Center, Seoul, Korea, Republic of		https://ClinicalTrials.gov/show/NCT00336531
64	NCT00278486	Hematopoietic Stem Cell Transplantation in Autoimmune-Related Retinopathy(ARRON)		Terminated	No Results Available	Retinal Disease	Biological: Hematopoietic stem cell transplantation.	Standard Snellen acuity clinical testing and improvement visual fields is done by using Humphrey Automated Machine with 30-2 program or using Kinetic Visual Fields on the Goldman Perimeter)	Richard Burt, MD|Northwestern University	All	18 Years to 60 Years Â (Adult)	Phase 1	2	Other	Interventional	Allocation: Non-Randomized|Intervention Model: Single Group Assignment|Masking: None (Open Label)|Primary Purpose: Treatment	DI ARRON 04	August 2004	April 2012	April 2012	January 18, 2006		April 8, 2013	Northwestern University, Feinberg School of Medicine, Chicago, Illinois, United States		https://ClinicalTrials.gov/show/NCT00278486
65	NCT00003926	Amifostine to Protect From Side Effects of PSCT in Treating Patients With Solid Tumors		Terminated	No Results Available	Brain and Central Nervous System Tumors|Childhood Germ Cell Tumor|Chordoma|Kidney Cancer|Liver Cancer|Neuroblastoma|Ovarian Cancer|Retinoblastoma|Sarcoma	Drug: amifostine trihydrate|Drug: busulfan|Drug: filgrastim|Drug: melphalan|Drug: thiotepa|Procedure: peripheral blood stem cell transplantation (PBSC)		Masonic Cancer Center, University of Minnesota	All	1 Year to 45 Years Â (Child, Adult)	Phase 1	13	Other	Interventional	Allocation: Non-Randomized|Intervention Model: Parallel Assignment|Masking: None (Open Label)|Primary Purpose: Supportive Care	1997LS053|UMN-MT-9713|UMN-9712M00074	November 1998	August 2002	August 2003	May 2, 2003		November 29, 2017	University of Minnesota Cancer Center, Minneapolis, Minnesota, United States		https://ClinicalTrials.gov/show/NCT00003926
66	NCT00003173	High-Dose Thiotepa Plus Peripheral Stem Cell Transplantation in Treating Patients With Refractory Solid Tumors		Completed	No Results Available	Brain and Central Nervous System Tumors|Childhood Germ Cell Tumor|Extragonadal Germ Cell Tumor|Ovarian Cancer|Retinoblastoma|Testicular Germ Cell Tumor|Unspecified Adult Solid Tumor, Protocol Specific|Unspecified Childhood Solid Tumor, Protocol Specific	Biological: filgrastim|Drug: thiotepa|Procedure: autologous bone marrow transplantation|Procedure: peripheral blood stem cell transplantation		Memorial Sloan Kettering Cancer Center|National Cancer Institute (NCI)	All	Child, Adult, Older Adult	Phase 2	36	Other|NIH	Interventional	Primary Purpose: Treatment	97-089|P30CA008748|MSKCC-97089A3|NYU-97-7|NCI-G97-1366	September 1997	2003-05-01	2003-05-01	April 23, 2003		March 7, 2013	NYU School of Medicine's Kaplan Comprehensive Cancer Center, New York, New York, United States|Memorial Sloan-Kettering Cancer Center, New York, New York, United States		https://ClinicalTrials.gov/show/NCT00003173
67	NCT00053118	Chemotherapy and Stem Cell Transplantation in Treating Children With Central Nervous System Cancer		Completed	No Results Available	Brain and Central Nervous System Tumors|Lymphoma|Neuroblastoma|Retinoblastoma	Biological: filgrastim|Drug: carboplatin|Drug: etoposide|Procedure: bone marrow ablation with stem cell support|Procedure: peripheral blood stem cell transplantation		Roswell Park Cancer Institute	All	up to 18 Years Â (Child, Adult)	Phase 1	1	Other	Interventional	Allocation: N/A|Intervention Model: Single Group Assignment|Masking: None (Open Label)|Primary Purpose: Treatment	CDR0000269284|RPCI-DS-00-03	March 2002	July 2004	July 2004	January 28, 2003		March 1, 2011	St. Louis Children's Hospital, Saint Louis, Missouri, United States|Roswell Park Cancer Institute, Buffalo, New York, United States|University of Texas - MD Anderson Cancer Center, Houston, Texas, United States		https://ClinicalTrials.gov/show/NCT00053118
68	NCT00003273	Chemotherapy Followed by Peripheral Stem Cell Transplantation in Treating Children With Newly Diagnosed Brain Tumor		Withdrawn	No Results Available	Brain and Central Nervous System Tumors|Neuroblastoma|Retinoblastoma|Sarcoma	Biological: filgrastim|Drug: carboplatin|Drug: cisplatin|Drug: cyclophosphamide|Drug: etoposide|Drug: leucovorin calcium|Drug: methotrexate|Drug: temozolomide|Drug: thiotepa|Drug: vincristine sulfate|Procedure: autologous bone marrow transplantation|Procedure: peripheral blood stem cell transplantation|Radiation: radiation therapy		NYU Langone Health	All	up to 10 Years Â (Child)	Phase 2	0	Other	Interventional	Primary Purpose: Treatment	CDR0000066174|NYU-P9712|NCI-V98-1400	November 1997			January 27, 2003		December 3, 2015	Cancer Research Center of Hawaii, Honolulu, Hawaii, United States|Maine Children's Cancer Program, Scarborough, Maine, United States|Spectrum Health and DeVos Children's Hospital, Grand Rapids, Michigan, United States|Children's Hospital of Omaha, Omaha, Nebraska, United States|Hackensack University Medical Center, Hackensack, New Jersey, United States|Albert Einstein Clinical Cancer Center, Bron…		https://ClinicalTrials.gov/show/NCT00003273
69	NCT00002515	Combination Chemotherapy Followed by Bone Marrow Transplantation in Treating Patients With Rare Cancer		Completed	No Results Available	Childhood Germ Cell Tumor|Extragonadal Germ Cell Tumor|Head and Neck Cancer|Kidney Cancer|Liver Cancer|Lymphoma|Neuroblastoma|Ovarian Cancer|Retinoblastoma|Sarcoma|Testicular Germ Cell Tumor	Biological: filgrastim|Drug: carboplatin|Drug: thiotepa|Drug: topotecan hydrochloride|Procedure: autologous bone marrow transplantation|Procedure: bone marrow ablation with stem cell support|Procedure: in vitro-treated bone marrow transplantation		Memorial Sloan Kettering Cancer Center	All	up to 21 Years Â (Child, Adult)	Phase 2		Other	Interventional	Primary Purpose: Treatment	92-148|CDR0000078115|NCI-V93-0214	October 1992	April 2005	April 2005	January 27, 2003		June 24, 2013	Memorial Sloan-Kettering Cancer Center, New York, New York, United States		https://ClinicalTrials.gov/show/NCT00002515
